# Supplementary material for: Novel Nanotherapeutic Systems Based on PEGylated Squalene Micelles for Enhanced In Vitro Activity of Methotrexate and Cytarabine
Source: Polymers (Basel). 2023 Oct 25;15(21):4225. doi: 10.3390/polym15214225 (PMC10650902; doi:10.3390/polym15214225)
Supplement: Supplementary file 1 [file polymers-15-04225-s001.zip]

Archive with 1 entries (1 files):
- polymers-2674273-supplementary.pdf
